# Supplementary material for: Environmental Antidepressants Disrupt Metabolic Pathways in Spirostomum ambiguum and Daphnia magna: Insights from LC-MS-Based Metabolomics
Source: Molecules. 2025 Jul 13;30(14):2952. doi: 10.3390/molecules30142952 (PMC12300871; doi:10.3390/molecules30142952)
Supplement: Supplementary file 1 [file molecules-30-02952-s001.zip]

Archive with 2 entries (2 files):
- molecules-3730591-supplementary materials.pdf
- molecules-3730591.xlsx
