# Supplementary material for: Environmental Antidepressants Disrupt Metabolic Pathways in Spirostomum ambiguum and Daphnia magna: Insights from LC-MS-Based Metabolomics
Source: Molecules. 2025 Jul 13;30(14):2952. doi: 10.3390/molecules30142952 (PMC12300871; doi:10.3390/molecules30142952)
Supplement: Supplementary file 1 [file molecules-30-02952-s001.zip › molecules-3730591.xlsx]

## Sheet: Spirostomum
Sample	Group	Malic acid	Trehalose	Ketobutyric acid	Phosphodimethylethanolamine	Glycerylphosphorylethanolamine	Guanine	Hydroxymethylglutaric acid_1	PE (37:6)_1	DG (41:7)	Glutathionylcysteine	Dihydrothymine_1	Acetylasparagine	Asp_pro	TG (45:2)	Hydroxysuberic acid	Hydroxymethylglutaric acid_2	Cer (52:2;O3)	PE (39:4)	Glucose	PE (37:6)_2	Cer (52:1;O2)	Tetradecenoyl-CoA	GlcCer(d43:1)	PG (40:8)	TG (51:8)	Histidinal_1	Corticosterone	Palmitoylethanolamide_1	Pentadecanoyl-EA	Dihydrothymine_2	FA (16:3)	FA (11:1;O2)	PA (28:0)	PE (35:2)	Arachidonoyl dopamine	Histidinal_2	Putreanine	Methylcytosine_1	deoxysphingenine	PE (O-35:3)	OxoODE_1	FA (23:1;O)	Epoxypregnenedione	Imidazoleacetic acid	Asp_gly_pro	Methyladenine	Methylguanine	Deoxycytidine
F1	F	3.34002e+07	3.24969e+08	1.00951e+07	3.4695e+06	6.2958e+06	5.38067e+06	1.15975e+06	864346	600859	21551.2	493136	362652	35079.1	19829	397794	264915	418181	246819	126132	25660.7	169285	5399.43	19390.6	17226.3	44761.6	103241	361134	46731.7	50465.1	30775.3	39493.3	224101	46747.8	153653	1.5064e+06	115645	1.24259e+06	129827	878995	569744	302567	54884.9	1.6655e+06	330212	45227.2	79113	102817	57986.9
F2	F	1.15135e+08	1045863482	1.6094e+07	5.48773e+06	7.54661e+06	6.44075e+06	1.80051e+06	1.24467e+06	1.31259e+06	27516.7	640158	455896	63870.4	67885	399876	439840	449204	327845	186289	26138.2	169808	7425.99	19440.3	21069	48199.5	157663	378728	145682	95947.9	32694.7	99944.1	252099	82509.7	154044	1.73986e+06	345123	1.34995e+06	398433	954302	895159	351874	231723	1.70491e+06	334378	46395.1	82594	150106	62703
F3	F	70197998	487326778	13472120	5447943	6639906	5708114	1380424	901718	1123682	23230	575904	378423	61824	52596	399762	278765	443322	282085	138658	26116	169615	6404	19431	18633	46128	148395	364862	63686	80355	31664	76461	247099	64308	153797	1561461	331519	1242773	384890	949713	597200	318773	133714	1674281	332086	46153	80424	133265	58224
K1	K	4.5401e+08	5.55207e+08	2.2367e+07	1.22833e+07	1.1362e+07	917186	2.07754e+06	975885	270092	48048.8	1.12613e+06	752554	380699	11827.3	573368	453709	333860	23534.1	225201	285212	135489	110662	22603.4	28420.4	14578.8	355234	270954	44220.2	59015.2	350274	40060.4	45580	37002.7	54020.6	991603	670587	629887	1.12734e+06	664439	55964.7	190660	10671.8	152593	440874	154085	633147	19914.4	80369.2
K2	K	1116356068	7.5315e+08	3.67599e+07	1.33677e+07	1.17019e+07	1.14851e+06	2.89486e+06	1.16296e+06	288849	76752.3	1.50365e+06	1.03081e+06	779856	13499.9	685638	563381	399547	29397.1	383398	336150	215156	138854	25800	33446.4	17831.8	380544	281230	54793.4	70799.8	489526	43766.4	115112	52259.2	54942.5	1.47137e+06	899058	905435	1.62471e+06	694604	81589.9	285983	11566.6	180541	449008	227825	639852	22243.7	105542
K3	K	772059106	661515689	36433864	12553199	11551096	939978	2406770	1107644	281511	49404	1267309	823606	599965	12639	585948	461613	376325	28105	279581	303174	194990	138273	22772	30799	15717	366614	274934	45835	60558	386033	40670	57505	45766	54397	1013540	868888	711120	1345952	682635	68625	197836	11027	169276	444249	217738	638469	20604	100600
M1	M	7.69467e+08	8.59631e+07	6.8366e+07	1.37266e+07	7.97782e+06	1.44064e+06	1.1691e+06	1.04026e+06	1.25047e+06	879832	1.22621e+06	849967	146211	12125.1	400663	283942	82332.4	23166.8	117969	140988	29716.6	23776.1	149299	79839.4	23347.2	186167	333579	105377	44416.3	130887	126061	51676.6	54240.1	56177.2	302370	646540	1.24222e+06	98073.6	549573	451248	260051	178519	1.54617e+06	296487	32717.7	553470	38618.7	37846.4
M2	M	1356356616	9.11355e+07	110777550	2.20297e+07	1.27789e+07	1.57117e+06	1.69795e+06	1.04452e+06	1.85326e+06	1.84059e+06	1.22941e+06	899951	216918	17265.3	486183	394411	127769	66169.2	198243	141627	43960.1	148899	189353	103549	33389.4	240851	399787	201446	85383.1	154896	202802	187843	119816	67106.6	333175	674297	1.33687e+06	260762	609834	836891	277834	607334	1.81066e+06	331335	40775.5	1.28833e+06	99450.3	62075.5
M3	M	936147475	90132388	93891412	20249830	11074063	1447288	1414214	1043084	1535467	1644117	1229228	872923	155506	15233	421494	393241	94712	38156	163096	141440	30831	99740	173144	99564	25508	215988	354190	163598	73427	147656	143942	103876	60386	66538	332808	648773	1313512	158264	591663	749242	265047	595560	1775129	311527	33553	1109766	45589	46408
P1	P	2.1242e+07	3.48276e+08	2.93166e+07	2.59168e+06	7.73609e+06	1.73637e+06	408730	986928	975499	324897	350862	263053	25075.9	28887.4	302918	77408.5	378893	120173	37305.7	25801.7	167758	5733.04	20125.6	21042.4	53744	262102	152336	351214	329981	28880	41546.1	42725.7	161792	62266.7	2.30826e+06	391911	103838	62705.5	1.04688e+06	150835	630300	58370.3	102294	592636	36880.6	84162	21088	41297.2
P2	P	2.30458e+07	479973801	3.40729e+07	3.75022e+06	7.74183e+06	2.50467e+06	560566	1.04131e+06	1.07744e+06	415869	541857	367605	52011.7	59572.2	380891	129997	477985	425502	48742.6	26071.2	191480	5743.74	21633.7	23580.3	72362.3	464219	169147	392651	360286	36972.6	67760.7	43739.9	215603	76591.6	2.71308e+06	518958	175695	110740	1.10576e+06	373643	1.00661e+06	134309	105546	680771	42918	339055	41189.1	43358
P3	P	21285004	378368576	32414356	3139986	7736840	2468772	476578	1020065	1064680	402996	537061	355082	48871	38805	370389	87188	404654	364521	47439	25959	179356	5742	21132	21457	59341	427976	153108	381374	344076	35309	54483	42773	199055	62442	2521530	504140	142328	82936	1086113	208117	878205	76436	103595	653385	40681	153318	29419	41999
S1	S	5.90607e+08	4.88138e+07	5.07547e+07	8.14493e+06	2.27182e+06	1.21273e+06	872089	1.70865e+06	1.31102e+06	195901	833723	569056	122395	119190	396260	206137	48992.3	27931.7	81955.2	27515.6	31304.1	142957	20073.1	20148.8	28163.6	263644	317125	217845	75796	32452.6	115076	1.73406e+06	180597	55904.1	44169.6	631154	877411	341417	717376	69267.3	217395	79604.4	601555	71489.2	37920.9	433385	117148	41211.8
S2	S	2101634038	7.04092e+07	5.30866e+07	1.07186e+07	5.39968e+06	1.36642e+06	2.34383e+06	1.88728e+06	1.36851e+06	417098	1.64914e+06	575441	251436	685975	472482	511189	112283	34590.4	231984	109160	51616	209928	25576.9	37835.8	59701	304306	332230	359316	109642	106902	115565	1.79734e+06	216968	56487.4	81970	703389	1.15506e+06	886047	827175	69441.2	226328	160061	1.29334e+06	111537	45327	652815	144454	42152.5
S3	S	1811308649	51588482	52725652	8539700	2653365	1263302	1568462	1786044	1323790	263592	1586811	570575	138696	384273	440205	237604	91439	32584	128796	57597	40094	187011	22584	27009	37223	296378	322558	312710	106099	102915	115555	1780111	208269	56155	77442	697488	917354	402980	821306	69345	217978	97963	1171528	81868	42330	610586	129212	41221
[truncated: 65 more columns]

## Sheet: Daphnia
Sample	Group	CAR (2:0)	LPE (19:1)	FA (20:5)	Dehydrodesmosterol	Leu_met_1	PE (39:4)	PE-NMe (32:1)	LPE (O-20:0;O)	Palmitoyl glycine	CAR (10:0)	5alpha-Androstan-3beta,17alpha-diol disulfate	PE (33:1)	LPE (14:0)	Adipoylglycine	PI (31:0)	Testosterone glucuronide	Dihydrothymine	PI (32:0)	Fucose	DG (36:3)	PC (O-36:6)	PI (38:6)	PS (O-42:5)	PE (35:1)	Asn_leu	PE (27:0)	CPA (18:1)_1	PC (40:5)	CPA (18:1)_2	Met_val	TG (60:15)	PG (32:1)_1	PG (32:1)_2	LPE (20:5)	Pantothenic acid	PE (22:2;O2)	Aminoadipic acid	Acetylleucine	Leu_val	Ala_pro	LPS (O-23:0;O)	Ketobutyric acid	Glucose 6-sulfate	Leu_met_2	PE (O-33:3)	PG (34:5)	PS (37:1)	PA (O-36:2)
F1	F	9.58585e+07	2.46535e+07	9.43843e+06	1.12714e+06	693015	778172	218098	505739	494831	86643.3	28067.1	438838	60716.7	46472.6	73822.7	22885.1	175271	32738.4	92015.9	31571.7	16182	11328.9	69169.3	8414.94	11350.3	6419.22	6002.89	10995.4	7295.88	236506	9495.57	25981.5	9864.3	1.61374e+06	1.35528e+07	35028.5	492025	8483.57	7377.08	805996	55046.6	6.88109e+06	725567	1.29863e+06	1.89242e+06	1.24464e+06	116995	86845.3
F2	F	1.04095e+08	2.53349e+07	1.40727e+07	1.18359e+06	926393	888837	348993	532612	531905	199602	40715.9	511839	68844.6	61336.7	228550	27616.1	189300	187680	100725	110582	51427.9	12661.7	88252.3	8690.28	17704.1	11280.7	9308.05	46737.9	13396.5	328673	40344.9	34229.5	11248.4	1.85958e+06	1.50886e+07	43336.6	1.13776e+06	12379.1	9190.03	941182	67431.6	8.9158e+06	915072	1.35776e+06	1.98393e+06	1.6618e+06	165097	236352
F3	F	99770511	24910044	12003951	1157011	857876	885606	260730	512819	529622	142795	34014	459313	61407	57322	118163	25456	183228	120180	99596	95328	41823	11705	72612	8467	14019	10113	9010	29664	11015	315543	14716	30527	10333	1637978	14760424	39246	811808	11897	8787	891461	59199	8897558	791601	1311897	1931937	1564708	124389	123211
K1	K	4.20199e+07	1.83212e+07	6.31132e+06	1.1406e+06	279784	8561.58	4087.71	340451	942558	112201	322410	18418	180467	45372.2	9903.5	139875	86226.5	3491.4	80396	10284	16740.5	11758.5	4233.45	35124.5	44822.8	47644.9	4247.1	4193.14	3564	90720.8	65270.1	136428	60336.1	180373	7.24277e+06	18438.3	315481	101226	730011	109221	32833.1	4.64504e+06	259125	72384.1	1.62798e+06	1.19598e+06	321876	576816
K2	K	6.57986e+07	2.19947e+07	7.34794e+06	1.48749e+06	510398	9806.59	4091.78	496949	1.03511e+06	158765	791598	38105	275608	62514.5	11295.4	191563	133946	3596.45	96786.9	12609.2	16746.7	13160.2	5740.84	80300.2	63310.6	58925.6	5610.43	5240.57	4725.38	147278	229563	183014	80106.1	634999	8.28954e+06	20964.1	455114	163690	897232	138098	35094.4	4.99739e+06	521968	276788	1.65231e+06	1.40863e+06	362660	613998
K3	K	48188955	18474165	7154806	1360052	298664	9480	4091	343084	986648	157768	680930	23487	185785	52933	10357	151775	112766	3558	88879	10798	16741	12394	5648	37715	49948	49766	4674	4501	4082	128718	141764	169362	61249	395590	7880917	18576	366322	116598	828787	112385	34494	4707846	310823	118874	1648197	1401688	342258	587245
M1	M	1.26349e+08	6.15634e+07	60688.5	2.3986e+06	1.16887e+06	1.35489e+06	11278.4	746491	432029	691007	38904.7	27318	238999	167025	12868.7	19984.7	83325.1	4916.72	72377.1	85625.7	80650.7	11054.9	7242.69	8534.59	10966.1	41024.1	5482.2	4419.24	4761.79	345787	7480.01	26245.8	11803.6	2.24305e+06	1.5538e+07	123295	1.78245e+06	124635	3.03485e+06	739575	81210.1	8.17535e+06	1.66665e+06	48265.3	1.1562e+06	834172	352922	449692
M2	M	171439444	7.43231e+07	76170	2.70927e+06	1.65719e+06	1.55751e+06	57541.4	763718	458985	919547	76992.3	27753	390178	264009	16213.4	23799.9	127119	13768.1	87891.7	150858	108219	13970.4	10114.8	9169.04	11454.2	58222	6933.86	4716.18	6571.14	823026	9921.72	31377.1	17131.2	3.96664e+06	3.15873e+07	371226	2.92122e+06	153752	8.08322e+06	2.58328e+06	126813	1.13821e+07	1.81319e+06	85737.1	1.9776e+06	1.30094e+06	398978	452922
M3	M	137363395	65035465	67299	2431584	1295836	1460264	20639	759624	446626	851861	65645	27626	276974	248485	14970	22528	112217	13536	73772	114493	87851	13236	8598	8827	11032	49345	5665	4443	5784	598237	9643	27642	16624	3189935	29421636	350456	1984342	141351	7578259	907930	81504	8588578	1758091	78169	1950036	1256386	394734	451216
P1	P	5.34818e+07	1.59041e+07	4.9574e+06	1.54382e+06	260261	8779.76	4613.11	517607	215916	140419	28131.5	23075.9	124854	70906.5	11204.9	18092.9	36890.8	5435.34	89388.2	9105.7	15924.8	81736.2	4234.53	9009.41	36438.2	7948.34	4905.35	4130.5	3760.32	163704	6506.46	84869.1	58536.3	600439	8.9918e+06	65505	1.05371e+06	42963.3	1.78158e+06	787843	55303.3	4.9989e+06	189340	64703.1	649733	1.22406e+06	284307	525749
P2	P	5.47188e+07	2.38329e+07	9.4713e+06	1.68515e+06	463553	13090.4	10497.1	713913	218173	143388	188515	23835.9	153133	89424.9	12040.8	23147.5	45403.7	5846.96	107684	12013.8	16922.4	99270.6	5598.39	9957.86	74947.5	11495.5	5085.81	4183.23	4298.48	177903	8570.82	183632	103560	603452	9.41807e+06	121281	1.40679e+06	169660	2.05672e+06	972766	107809	5.23492e+06	333867	70063.3	781601	1.74542e+06	348773	556024
P3	P	53921664	21868230	7110962	1575600	305742	12234	6361	623134	218101	140967	59215	23389	139191	72302	11297	22229	41320	5584	98443	9511	16404	99051	5420	9172	73043	10877	5079	4131	4110	172065	8065	128610	85217	602581	9411583	70433	1303346	47780	1882211	815730	99809	5035223	248158	65218	759263	1371716	339688	532391
S1	S	1.01921e+08	2.57631e+07	1.25922e+07	1.86581e+06	823631	162941	1.2392e+06	801158	535911	348938	29412.9	293244	152139	87907	15117.7	20320.9	46000.7	6265.32	142900	22594.9	18381.3	12175.7	65124.4	8836.44	11134.5	29670.7	63137.1	41327.8	19022	242404	31581.4	14801.4	10671.8	1.28625e+06	1.66968e+07	48900.7	1.73382e+06	151041	2.37192e+06	990520	105572	1.1028e+07	1.64246e+06	54779.9	731881	457656	360852	566489
S2	S	1.20514e+08	4.35979e+07	4.36811e+06	1.69722e+06	1.1922e+06	225913	419306	1.06265e+06	344703	168111	28853.4	37118.4	182319	54600.2	65712.2	19574.3	46768	4194.31	167972	11617.3	21897.6	13095.3	12980.3	8963.37	11139.7	73315.6	33001	27014.2	38553.2	422645	18629.3	22924.8	14574.1	3.46155e+06	24253969	140545	1.8662e+06	242340	3.75833e+06	1.45383e+06	84505.3	1.26996e+07	1.70689e+06	74716.5	986458	505271	397885	534160
S3	S	112460672	38263169	8293551	1712192	1143051	208735	1007852	835195	507878	222737	29381	159113	178256	63242	27066	19683	46510	4986	144095	21457	20483	12324	15691	8840	11135	51693	48177	32300	31066	359327	28556	20037	11604	1904552	21277792	106463	1787467	178061	2920319	1306935	102036	11830046	1648616	69507	803257	466793	369047	564852
[truncated: 14 more columns]
